# Supplementary material for: Changes in the number of traffic collisions during the various waves of COVID-19 infection in Japan
Source: PLoS One. 2022 Dec 15;17(12):e0278941. doi: 10.1371/journal.pone.0278941 (PMC9754189; doi:10.1371/journal.pone.0278941)
Supplement: S1 Table — Infection: Number of people infected with COVID-19. Incident: Number of traffic collision incidents. Injury: Number of injuries due to traffic collisions. Fatality: number of fatalities in traffic collisions. No: The number is zero in the month. The data in the table represents the peak months for the number of COVID-19 infections and the months of the least number of traffic collision, for example “4” means April, “8” means August, etc., “,” means “or”. The name of the region or prefecture appears in the left column of the table. (XLSX) [file pone.0278941.s006.xlsx]

## Sheet: S1 Table
S1 Table. Peak months for number of people infected with COVID-19 and months of the least number of incidents, injuries, and fatalities of traffic collisions nationwide, region, and prefecture.
Peak	1	1	1	1	2	2	2	2	3	3	3	3	4	4	4	4	5	5	5	5	6	6	6	6
Type	Infection	Incident	Injury	Fatality	Infection	Incident	Injury	Fatality	Infection	Incident	Injury	Fatality	Infection	Incident	Injury	Fatality	Infection	Incident	Injury	Fatality	Infection	Incident	Injury	Fatality
Year	2020	2020	2020	2020	2020	2020	2020	2020	2021	2021	2021	2021	2021	2021	2021	2021	2021	2021	2021	2021	2022	2022	2022	2022
Hokkaido	4	4	4	4	8	8	5,11	10	11/2020	1	1	1	5	5	5	5	8	9	9	8	2	2	2	1,3
Aomori	4	4	4	5	7	9	9	7	1	1	1	1	5	5	5	6	8	8	8	8	2	4	2	1,4
Iwate	No	5	4	5	8	7	7,9	7	12/2020	12/2020,2	12/2020,2	1	5	5	3,7	5	8	7	7	0	2	2	2	1,3
Miyagi	4	4	4	5	7,9	8	7,9	8	1	1	1	1	3	5	5	5	8	8	8	8	2	2	2	2
Akita	4	4	4	5	8	9	8	8	1	1	1	1	5	5	5	5	8	7	7	8	2	4	2	1
Yamagata	4	4	4	2,6	7	9	9	7	12/2020	1	1	1	4	5	5	5	8	7	7	6	2	4	2	1,4
Fukushima	4	4	4	4	8	9	9	8	1	1	1	1	5	4,6	4,6	4	8	8	8	9	2	1	1,3	1,3
Tohoku	4	4	4	5	8	9	7,9	8	11/2020	1	1	1	5	5	5	4	8	8	8	8	2	4	4	1,4
Tokyo	4	4	4	3,5	8	8	8	8	1	1	1	1	5	5	5	5	8	8	8	9	2	2	2	1,3
Ibaraki	4	4	4	4	8	8	8	9	1	1	1	1	5	5	5	4	8	7,9	6,7,9	7,9	2	2	2	2
Tochigi	4	4	4	3	7,9	7.9	7	9	1	1	1	1	5	4	4	4	8	8	8	9	2	2	2	2,3
Gunma	4	4	4	5	8	5,1/2021	7	8	1	1	1	2	5	5	5	5	8	8	8	7,9	2	2	2	1,3,4
Saitama	4	4	4	4	8	5,1/2021	9	7	1	1	1	1	5	4	5	4	8	8	8	8	2	1,4	2	1,4
Chiba	4	4	4	4	8	5,1/2021	5,1/2021	6,11	1	1	1	1	5	5	5	5	8	8	8	8	2	2	2	2
Kanagawa	4	4	4	4	8	5,11	5,11	8	1	1	1	1	5	5	5	5	8	8	8	8	2	2	2	4
Niigata	4	4	4	4	8	7,9	9	7,9	1	1	1	1	5	5	4	5	8	8	8	8	2	2	2	2
Yamanashi	4	4	4	4	8	7	7	9	1	1	1	1	5	5	5	5	8	8	8	8	2	2	2	2
Nagano	4	4	4	5	8	9	9	7	1	1	1	1	4	5	5	4	8	7,9	7,9	8	2	2	2	1,4
Shizuoka	4	4	4	4	8	8	8	8	1	1	1	12/2020	5	5	5	4,6	8	8	8	9	2	2	2	2
Kanto	4	4	4	4	8	5,1/2021	5,1/2021	7	1	1	1	1	5	5	5	4	8	8	8	8	2	2	2	2
Toyama	4	4	4	4	8	8	0	8	1	1	1	12/2020,2	5	6	5	4	8	7	7	8	2	2	2	4
Ishikawa	4	4	4	4	8	9	9	8	1	1	1	1	5	5	5	5	8	8	8	8	2	2	2	1,3,4
Fukui	4	4	4	4	8	9	9	8	1	2	2	1	4,6	5	3,7	5	8	7,9	7,9	7,9	2	1,4	2	1,4
Gifu	4	4	4	4	8	9	9	7,9	1	1	1	1	5	5	4	4,6	8	8	8	8	2	1,4	1,4	1
Aichi	4	4	4	5	8	8	8	6,10	1	1	1	1	5	5	5	3	8	8	8	8	2	2	2	2
Mie	4	4	4	4	8	8	7,9	7	1	1	1	1	5	5	5	5	8	8	8	7	2	2	2	2
Chubu	4	4	4	4	8	8	8	7	1	1	1	1	5	5	5	4,6	8	8	8	8	2	2	2	2
Shiga	4	4	4	3	8	9	9	8	1	1	1	1	5	5	5	4,6	8	7,9	7,9	8	2	2	2	2
Kyoto	4	4	4	4	8	9	9	7,9	1	1	1	2	5	5	5	5	8	9	9	8	2	2	2	2,3
Osaka	4	4	4	4	8	8	8	7	1	1	1	1	4	5	5	5	8	8	9	8	2	2	2	1
Hyogo	4	4	4	3,5	8	9	8	8	1	1	1	1	4	5	5	5	8	8	8	8	2	2	2	2
Nara	4	4	4	4	8	7	7	9	1	1	1	1	4	5	5	5	8	8	8	8	2	2	2	1,3
Wakayama	4	4	4	3,7	7	7	8	7	1	1	1	12/2020,2	4	5	5	5	8	7,9	8	8	2	2	2	1
Kinki	4	4	4	3,5	8	5,1/2021	8	7	1	1	1	1	4	5	5	5	8	8	9	8	2	2	2	1
Tottori	4	4	4	3	7,9	8	5,10	6,10	1	1	1	1	4	5	5	6	8	7,9	8	8	2	2	2	4
Shimane	4	5	4	4	8	8	8	6.12	12/2020	1	1	2	5	5	4,6	5	8	6,10	6,10	8	1,3	2	2	4
Okayama	4	4	4	1,7	8	8	8	7	1	1	1	1	5	5	5	5	8	9	9	7	2	2	2	2,4
Hiroshima	4	4	4	4	8	8	8	8	12/2020	1	1	1	5	4	4	4	8	7,9	7,9	7	1,3	1,4	1	1,4
Yamaguchi	4	4	4	3,5	8	5,11	9	7	1	1	1	1	5	5	5	3,0,7	8	7,9	9	7,9	2	2	2	2
Chugoku	4	4	4	3	8	8	8	7	12/2020	1	1	1	5	5	5	5	8	7,9	7,9	7	2	2	2	2
Tokushima	3	5	3,5	2,7	8	8	8	8	1	1	1	12/2020	4	5	5	4,6	8	8	8	9	2	2	2	2,3
Kagawa	4	4	4	5	8	8	8	8	1	1	1	1	5	5	5	6	8	9	9	8	2	2	2	1,4
Ehime	4	4	4	4	8	8	8	8	1	1	1	1	4	5	5	5	8	8	8	8	2	2	2	2,3
Kochi	4	4	4	2,6	8	9	9	6,10	12/2020	1	1	2	5	5	5	5	8	9	9	8	2	2	2	1,3
Shikoku	4	4	4	5	8	8	8	8	1	1	1	2	4	5	5	5	8	8	8	8	2	2	2	1,3,4
Fukuoka	4	4	4	4	8	8	8	9	1	1	1	1	5	5	5	5	8	8	8	9	2	2	2	1,4
Saga	4	4	4	3,5	8	8	8	7,9	1	1	1	2	5	5	5	4,6	8	8	8	6	2	2	2	2
Nagasaki	4	4	4	4	8	8	8	8	1	1	1	11/2020,3	5	5	5	4	8	7,9	7,9	7	2	2	2	1,3
Kumamoto	4	4	4	3,5	8	8	9	7	1	1	1	1	5	5	5	4	8	7,9	7,9	8	2	2	2	1,3,4
Oita	4	4	4	4	8	8	9	7	1	1	1	1	5	5	5	5	8	7,9	8	8	2	1,4	1,4	1,3
Miyazaki	4	4	4	3,5	8	8	8	9	1	1	1	1	5	5	5	6	8	7,9	7,9	i	2	2	2	1,2,3
Kagoshima	4	4	4	4	7	7,9	7,9	9	1	1	1	1	5	5	5	4,6	8	9	7,9	9	2	2	2	2
Okinawa	4	4	4	4	8	8	8	7	1	1	1	1	5	4,6	4,6	4	8	8	7,9	7,9	1,3	1,4	1,4	1
Kyushu	4	4	4	4	8	8	8	7	1	1	1	1	5	5	5	4	8	7,9	7,9	9	2	2	2	1,3
Nationwide	4	4	4	4	8	8	5,11	7	1	1	1	1	5	5	5	5	8	8	8	8	2	2	2	2
Infection: Number of people infected with COVID-19. Incident: Number of traffic collision incidents. Injury: Number of injuries due to traffic collisions. Fatality: number of fatalities in traffic collisions. No: The number is zero in the month. The data in the table represents the peak months for the number of COVID-19 infections and the months of the least number of traffic collision, for examp…
